# Supplementary material for: Global impacts of the 1980s regime shift
Source: Glob Chang Biol. 2015 Nov 23;22(2):682–703. doi: 10.1111/gcb.13106 (PMC4738433; doi:10.1111/gcb.13106)
Supplement: Supplementary file 6 — Table S1. Excel Database that includes all the annual values of the 72 analysed time series. [file GCB-22-682-s006.xlsx]

## Sheet: all data 1946
NOTE: Cherry in columns B,C,D are long, century or almost, time series. Cherry (Japan) for the standard period 1946-2012, is included again in column AH as part of Fig. 2.
	Cherry					System examples
	Fig3_a	Fig3_b	Fig3_c			Fig2_a	Fig2_b	Fig2_c	Fig2_d	Fig2_e	Fig2_f	Fig2_g	Fig2_h	Fig2_i	Fig2_j	Fig2_k	Fig2_l	Fig2_m	Fig2_n	Fig2_o	Fig2_p	Fig2_q	Fig2_r	Fig2_s	Fig2_t	Fig2_u	Fig2_v	Fig2_w	Fig2_x	Fig2_y	Fig2_z	Fig2_aa	Fig2_ab	Fig2_ac	Fig2_ad	Fig2_ae	Fig2_af	Fig2_ag	Fig2_ah	Fig2_ai	Fig2_aj	Fig2_ak	Fig2_al	Fig2_am	Fig2_an	Fig2_ao	Fig2_ap	Fig2_aq	Fig2_ar
year	Japan_Kyoto_cherry_blossom	Switzerland_Liestal_cherry_blossom	USA_Washington_DC_cherry_blossom		year	Swiss_ca26_km_stratospheric_temperature	Swiss_ca5_km_tropospheric_temperature	Meridional_wind_60-75degreeN_ca5_km_asl	Zonal_wind_60-75degreeN_ca5_km_asl	China_spring_dust_storm_frequency	Global_tropical_hurricane/storm_d	NH_seasonally_varying_Index_SV-NAM	Arctic_Oscillation_Index_AO	North_Atlantic_Oscillation_DJFM	Arctic_temperature_SST_and_LST	Arctic_sea_level_pressure	Alaska_atmospheric_CO2_Apr-Sep	Alaska_atmospheric_CO2_Oct-Mar	Global_CO2_net_land_uptake	NH_integrated_temperature_growing_season	Western_Antarctica_temperature_LST	Western_Antarctica_sea-ice_extent	NH_spring_snow_extent	Swiss_snow_days_Dec-Mar	Baltic_Sea_sea-ice_extent	Arctic_sea-ice_volume_Sep	NH_sea-ice_extent_Sep	Western_USA_Wildfire_duration_d	NH_satellite_vegetation	NH_start_thermal_growing_season	NH_length_thermal_growing_season	NH_end_thermal_growing_season	Japan_Kyoto_cherry_blossom	UK_sand_martin_arrival	Germany_grape_vine_ripening_date	Baltic_river_Daugava_winter_flow	Swiss_river_temperature	Swiss_river_pH	North_Sea_Phytoplankton_biomass	North_Sea_temperature	North_Sea_50_m_depth_salinity	Japan_Sea_temperature_at_50_m_depth	North_Pacific_Kuroshio_current_flow	Japan_Sea_deep_living_fish_eggs	Japan_Sea_tuna_catch	Germany_Lake_algal_spring_bloom	Swiss_groundwater_temperature	Swiss_Lake_Zürich_temperature	SH_Annular_Mode_Index_SAM
1873	104	NA	NA		1946	NA	NA	NA	NA	NA	NA	NA	NA	0.27	-0.27	1014.87	NA	NA	NA	NA	NA	NA	33.7229	19	219.397	NA	NA	NA	NA	NA	NA	NA	97	NA	NA	171.7	NA	NA	0.301281	NA	NA	NA	NA	NA	NA	NA	NA	6.09162	NA
1874	107	NA	NA		1947	NA	NA	NA	NA	NA	NA	NA	NA	-2.71	0.91	1017.2	NA	NA	NA	NA	NA	NA	33.0104	24	351.314	NA	NA	NA	NA	NA	NA	NA	107	NA	NA	190.2	NA	NA	0.35121	NA	NA	NA	NA	NA	NA	NA	NA	6.26335	NA
1875	103	NA	NA		1948	NA	NA	0.0207698	6.43907	NA	NA	0.6215	NA	1.34	0.02	1013.24	NA	NA	NA	NA	NA	NA	35.7191	16	286.547	NA	NA	NA	NA	NA	NA	NA	102	NA	NA	335.3	NA	NA	0.859378	NA	NA	NA	NA	NA	NA	NA	NA	6.80568	NA
1876	111	NA	NA		1949	NA	NA	0.0225057	5.90944	NA	NA	0.27225	NA	1.87	0.13	1014.87	NA	NA	NA	NA	NA	NA	34.7699	18	179.357	NA	NA	NA	NA	NA	NA	NA	107	NA	NA	188.3	NA	NA	0.767441	NA	NA	NA	NA	NA	NA	NA	NA	6.54014	NA
1877	104	NA	NA		1950	NA	NA	0.0378682	5.19014	NA	NA	-0.3165	-0.199333	1.4	0.01	1015.31	NA	NA	NA	-53.725	NA	NA	34.0697	16	179.357	11.55	NA	NA	NA	1.229	-2.033	-0.804	99	91.18	NA	327	NA	NA	0.437494	0.301667	NA	NA	NA	NA	NA	NA	NA	6.58526	NA
1878	101	NA	NA		1951	NA	NA	0.036093	5.9596	NA	NA	-0.0225	-0.364667	-1.26	-0.03	1015.55	NA	NA	NA	0.288	NA	NA	32.7812	34	179.357	11.77	NA	NA	NA	0.167	0.659	0.826	98	86.93	NA	170.7	NA	NA	0.808385	-0.219167	NA	NA	NA	NA	NA	NA	NA	6.34572	NA
1879	102	NA	NA		1952	NA	NA	0.0461232	5.14532	NA	NA	-0.398	-0.674917	0.83	0.06	1016.92	NA	NA	NA	-10.464	NA	NA	37.2419	43	179.357	10.12	NA	NA	NA	1.654	-3.877	-2.223	105	88.18	NA	187.9	NA	NA	1.23746	-0.0475	NA	NA	NA	NA	NA	NA	NA	6.13168	NA
1880	110	NA	NA		1953	NA	NA	0.0190455	5.6041	NA	NA	0.0945	-0.0164167	0.18	0.74	1013.84	NA	NA	NA	73.896	NA	NA	33.116	49	214.451	10.03	NA	NA	NA	-2.066	3.116	1.049	101	88.43	NA	273.7	NA	NA	0.662175	0.180833	NA	NA	NA	NA	NA	NA	NA	5.93501	NA
1881	112	NA	NA		1954	NA	NA	0.017816	5.34632	NA	NA	-0.180583	-0.000583333	0.13	0.53	1014.28	NA	NA	NA	26.893	NA	NA	36.3487	30	321.641	10.09	NA	NA	NA	2.477	0.76	3.238	98	94.85	NA	200.3	NA	NA	1.07284	0.0966667	NA	NA	NA	NA	NA	NA	NA	5.97726	NA
1882	97	NA	NA		1955	NA	NA	0.0418416	5.8508	NA	NA	0.102167	-0.36175	-2.52	-0.45	1015.28	NA	NA	NA	11.293	NA	NA	35.7291	26	321.641	11.54	NA	NA	NA	1.865	-0.303	1.561	97	88.65	NA	261.7	NA	NA	1.18129	-0.215	NA	NA	NA	NA	NA	NA	NA	6.12668	NA
1883	107	NA	NA		1956	NA	NA	0.0293838	5.02965	NA	NA	-0.194917	-0.162917	-1.73	-0.23	1014.94	NA	NA	NA	-96.843	NA	NA	37.6121	21	351.314	13.07	NA	NA	NA	4.17	-7.349	-3.179	99	90.25	NA	206	NA	NA	0.593052	-0.37	NA	NA	NA	NA	NA	NA	NA	5.76987	NA
1884	109	NA	NA		1957	NA	NA	0.0507584	5.33706	NA	NA	-0.412083	-0.342167	1.52	0.07	1015.58	NA	NA	NA	11.382	-27.65	NA	35.7348	12	187	12.33	NA	NA	NA	1.107	0.409	1.515	103	75.05	NA	371.3	NA	NA	1.25407	0.19	NA	NA	NA	NA	NA	NA	NA	6.10986	-1.6325
1885	113	NA	NA		1958	NA	NA	0.070614	4.6543	NA	NA	-0.716333	-0.867667	-1.02	-0.12	1016.34	NA	NA	NA	-72.555	-29.1167	NA	34.9415	30	231	11.68	NA	NA	NA	3.992	-3.508	0.484	99	87.25	NA	345.7	NA	NA	0.78005	-0.243333	NA	NA	NA	NA	NA	NA	NA	6.29855	-0.594167
1886	108	NA	NA		1959	NA	NA	0.0573358	4.90868	NA	NA	-0.530833	-0.07625	-0.37	0.51	1014.22	NA	NA	NA	-32.654	-27.45	NA	35.2756	14	127	11.24	NA	NA	NA	0.484	-3.556	-3.073	92	86.34	NA	313.8	NA	NA	1.11356	0.486667	NA	NA	NA	NA	NA	NA	NA	6.38437	0.134167
1887	109	NA	NA		1960	NA	NA	0.091763	3.94542	6.89	NA	-1.0585	-0.959333	-1.54	0.35	1016.96	NA	NA	NA	-30.858	-28.25	NA	37.0087	10	223	12.08	6.42	NA	NA	0.308	-1.746	-1.439	95	89.93	NA	349.9	NA	NA	0.810265	0.0883333	NA	NA	NA	NA	NA	NA	NA	6.13941	0.629167
1888	107	NA	NA		1961	NA	NA	0.0528533	5.54174	3.77	NA	-0.13875	-0.0451667	1.8	-0.19	1014.21	NA	NA	NA	7.047	-28.35	NA	31.8134	18	77	13.47	6.61	NA	NA	-1.157	-0.204	-1.361	99	81.63	NA	338.3	NA	NA	0.548634	0.596667	NA	NA	NA	NA	NA	NA	NA	6.77249	0.286667
1889	109	NA	NA		1962	NA	NA	0.0527725	5.94932	5.15	NA	8.33e-05	-0.225583	-2.38	0.56	1014.77	NA	NA	NA	-4.72	-29.95	NA	32.6196	17	184	13.83	6.56	NA	NA	0.893	0.322	1.215	102	95.47	NA	342.3	NA	NA	1.02193	-0.1	NA	NA	NA	NA	NA	NA	NA	6.37223	-0.21
1890	98	NA	NA		1963	NA	NA	0.0619668	6.03846	5.89	NA	-0.126083	-0.486917	-3.6	-0.06	1013.96	NA	NA	NA	23.716	-28.0333	NA	34.8625	66	333	15.37	6.81	NA	NA	2.068	0.553	2.621	101	97.98	NA	205.7	NA	NA	1.15489	-0.5875	NA	NA	NA	NA	NA	NA	NA	5.87978	0.471667
1891	99	NA	NA		1964	NA	NA	0.0373065	6.22128	4.47	NA	0.201333	0.0235833	-2.86	-0.69	1013.96	NA	NA	NA	-69.13	-27.5833	NA	37.1093	6	195	16.92	6.98	NA	NA	4.735	-5.281	-0.546	99	86.18	NA	161	NA	NA	0.754765	0.160833	NA	12.73	NA	NA	13.2	NA	NA	6.13411	-1.51917
1892	115	NA	NA		1965	NA	NA	0.0539641	4.87815	4.53	NA	-0.601667	-0.48575	-2.88	-0.21	1015.72	NA	NA	NA	-98.436	-27.075	NA	35.6564	43	211	18.27	7.41	NA	NA	4.153	-5.518	-1.364	110	89.13	NA	163.3	NA	NA	1.02847	-0.268333	34.7971	12.74	NA	NA	12.956	NA	NA	6.45153	-0.654167
1893	109	NA	NA		1966	NA	NA	0.0405836	5.344	6.17	NA	-0.1495	-0.764667	-1.69	-0.69	1016.46	NA	NA	-0.581429	13.204	-26.9917	NA	32.9387	32	336	17.73	6.9	NA	NA	-0.388	0.748	0.36	97	83.13	NA	148.7	NA	NA	0.849329	-0.363333	34.7518	12.4	NA	NA	12.4	NA	NA	6.8289	-0.46
1894	98	105	NA		1967	NA	NA	0.00842849	6.60114	3.59	NA	0.725083	0.535833	1.28	0.44	1012.07	NA	NA	0.900828	50.692	-27.4	NA	35.7695	18	197	17.33	7.54	NA	NA	-1.473	3.511	2.038	97	82.13	NA	137	NA	NA	1.13218	-0.113333	34.8444	12.31	NA	NA	13.494	NA	NA	6.83506	-0.25
1895	NA	106	NA		1968	NA	NA	0.0613798	5.89672	4.51	NA	-0.36025	-0.5675	-1.04	-0.16	1015.5	NA	NA	0.332388	-61.518	-28.8	NA	30.5665	46	199	14.23	6.26	NA	NA	-0.364	0.16	-0.204	99	86.63	226	143.7	NA	NA	0.984824	-0.1375	34.821	11.52	NA	NA	12.616	NA	NA	6.55933	-1.11667
1896	106	105	NA		1969	NA	NA	0.0474988	4.33578	4.76	NA	-0.619833	-0.848333	-4.89	0.05	1016.13	NA	NA	-0.293747	-81.282	-28.0667	NA	33.861	27	234	16.68	7.09	NA	NA	3.444	-3.765	-0.321	101	90.3	229	211.7	NA	NA	0.867514	-0.189167	34.5484	12.03	NA	NA	9.178	NA	NA	6.40928	-0.4025
1897	106	85	NA		1970	NA	NA	0.050763	4.9358	4.7	545.25	-0.1035	-0.344167	-1.89	-0.14	1015.46	NA	NA	0.704265	-36.478	-25.8	NA	35.5935	57	313	16.5	7.18	6.14286	NA	2.282	-3.761	-1.479	107	89.06	227	211.3	NA	NA	0.910061	-0.454167	34.5465	10.96	NA	NA	8.841	NA	10.55	6.09377	-0.409167
1898	108	105	NA		1971	NA	NA	0.0206602	5.94299	5.98	676.25	0.128917	0.00608333	-0.96	-0.01	1014.21	NA	NA	1.57302	11.705	-27.8417	NA	35.3305	21	183	14.74	6.21	5	NA	2.158	0.198	2.356	98	95.21	224	234.3	NA	NA	1.23375	0.223333	34.8752	11.62	NA	NA	9.744	NA	10.85	6.26394	-0.568333
1899	99	92	NA		1972	NA	NA	0.0325121	5.08944	5.1	733.5	0.0345	0.0519167	0.34	-0.43	1014.94	-1.88013	NA	-0.402581	-77.183	-25.7417	NA	33.919	21	183	15.2	6.56	3.88889	NA	1.745	-4.794	-3.049	99	89.78	238	222.7	NA	NA	1.01855	0.200833	34.3772	13.08	36.5	NA	7.763	NA	10.9	6.32309	-0.9975
1900	102	112	NA		1973	NA	NA	0.0210261	6.04455	3.81	612.25	0.268667	0.240667	2.52	0.2	1013.01	-1.81613	1.93737	0.173191	22.48	-26.775	NA	33.5955	19	99	14.63	6.3	5	NA	-1.852	0.91	-0.942	97	88.5	226	148.7	NA	NA	0.728887	0.255	35.0112	12.77	35.3	NA	10.239	NA	10.65	6.03741	0.388333
1901	102	112	NA		1974	NA	NA	0.0552514	4.77591	4.23	591	-0.422167	-0.202583	1.23	-0.27	1015.04	-1.34983	1.54285	1.91015	0.545	-26.9083	NA	32.923	15	85	14.79	6.74	6.68421	NA	0.463	-0.955	-0.492	99	89.75	232	257	NA	NA	0.667089	0.15	34.7328	11.99	13	NA	12.385	NA	10.75	6.46716	-0.248333
1902	98	101	NA		1975	NA	NA	0.0225279	6.72511	5.79	575	0.585083	0.434333	1.63	0.25	1012.43	-1.85758	1.58969	0.515664	64.084	-27.5	NA	34.1875	8	57	16.34	6.5	2.75	NA	-3.087	3.694	0.607	100	98	223	311.6	NA	NA	0.744684	0.0816667	34.8803	12.49	31.4	NA	9.616	NA	10.75	6.56584	-0.629167
1903	99	85	NA		1976	-51.0233	-20.1833	0.0366854	5.01949	5.58	664.75	-0.0885	-0.03075	1.37	-0.03	1014.08	-1.72952	1.9585	1.15235	-63.567	-28.725	NA	33.465	19	188	16.85	6.52	3.1	NA	-0.138	-3.359	-3.498	99	86.75	211	126.8	NA	NA	0.535931	0.0408333	34.7511	11.82	29.7	NA	8.728	NA	11.2	6.43029	-0.095
1904	108	102	NA		1977	-52.0567	-19.8983	0.0434171	4.98883	5.71	438.75	-0.296083	-0.432333	-2.14	0.24	1015.75	-1.22874	1.37312	-0.74291	50.461	-28.2833	NA	33.2215	29	189	15.27	6.17	7.15789	NA	-4.591	4.886	0.294	93	73.25	237	148	NA	8.07636	0.441188	-0.285	34.6403	11.03	43.4	NA	10.319	NA	11	7.04259	-0.754167
1905	105	101	NA		1978	-52.7617	-20.1808	0.0589228	4.95073	4.29	665.5	-0.168833	-0.150333	0.17	-0.05	1014.41	-1.70972	1.49188	0.736108	-92.226	-28.7	NA	34.6915	28	193	15.56	6.57	6.8	NA	2.673	-2.826	-0.153	104	81.54	230	249	9.37345	7.9945	0.699824	-0.355833	34.6435	12.63	24.6	NA	11.576	NA	10.75	6.56528	0.211667
1906	105	102	NA		1979	-51.9642	-20.5558	0.0494691	5.08465	6.85	620.25	-0.03725	-0.365167	-2.25	-0.55	1015.86	-1.30157	1.49687	0.282002	-13.447	-27.7417	1.75057	36.8475	20	305	15.26	5.83	4.72222	NA	0.824	-1.087	-0.263	97	90.38	228	208.7	9.9379	7.88167	0.843656	-0.6575	NA	13.01	33.4	NA	10.305	NA	10.7	6.4048	0.569167
1907	103	104	NA		1980	-53.1442	-20.3725	0.0587753	4.91282	3.85	611.5	-0.370333	-0.64325	0.56	0.34	1015.69	-1.04153	1.03488	-0.010877	4.349	-24.1833	1.51792	35.845	32	227	14.63	6.28	5	NA	-0.044	1.131	1.087	102	88.13	236	276	9.24259	7.92039	0.569681	-0.305833	34.4552	12.19	31.9	NA	9.982	21	10.75	6.4129	-0.9225
1908	102	117	NA		1981	-51.3922	-20.712	0.0469032	5.61207	4.42	579	-0.271083	-0.434583	2.05	1.3	1014.45	-2.13724	1.58943	1.10851	67.476	-28.025	1.4889	35.844	48	189	11.1	5.72	7.00219	NA	-2.014	3.836	1.821	99	74.25	226	441	9.63057	7.98128	0.963707	-0.210833	34.7416	10.97	50.2	26.1	9.378	20	10.75	6.21189	-0.24
1909	108	108	NA		1982	-53.6	-20.7436	0.0475739	5.39254	4.92	656.25	0.2805	0.297667	0.8	-0.26	1014.1	-1.64256	2.07367	1.2514	-20.528	-28.1833	1.55485	33.9225	35	243	11.25	5.82	6	0.17537	1.129	-1.698	-0.569	93	82.37	228	317.7	10.0902	7.9537	1.42147	-0.200833	34.851	12.14	45.2	17.6	10.803	17	10.9	6.33893	0.391667
1910	104	104	NA		1983	-53.6833	-19.815	0.0407627	6.07437	5.85	561.25	0.243917	0.0319167	3.42	0.33	1013.58	-1.911	1.54578	-1.65139	40.467	-29.4417	1.42232	32.9835	19	123	13.19	5.9	2	0.17572	0.454	0.603	1.058	99	75.25	221	411.3	10.2893	7.95167	0.822443	-0.119167	34.8268	12.47	35.1	0.8	10.026	20	11.25	6.64971	0.433333
1911	98	106	NA		1984	-52.945	-21.2242	0.0360313	5.21401	4.98	671.75	-0.226833	-0.191667	1.6	0.38	1014.6	-1.74246	2.12809	0.982506	17.59	-26.4167	1.46354	33.5665	33	175	13.79	5.39	10.2269	0.17266	-1.555	-0.211	-1.766	109	92.37	246	181.7	9.79806	7.97052	0.57006	-0.1125	34.3926	10.93	29	4.1	10.464	17	10.8	6.35576	-0.673333
1912	105	84	NA		1985	-52.4227	-20.0808	0.0697248	4.47188	4.17	690.75	-0.650667	-0.519167	-0.63	0.4	1016.46	-1.2813	1.2825	0.703541	-29.254	-27.2583	1.46696	36.152	34	350	15.44	5.45	6.36585	0.17779	-0.801	-0.611	-1.412	99	91.12	234	219.7	9.85801	7.9481	1.01737	-0.0875	34.61	11.96	22.9	4.1	11.733	16	11	6.13189	0.506667
1913	103	89	NA		1986	-52.205	-20.1167	0.0494076	5.82536	3.98	578.25	0.46625	0.0848333	0.5	0.04	1013.18	-2.04737	1.63158	0.734834	-23.301	-28.375	1.80148	32.8605	41	310	15.46	6.04	16.9388	0.17892	0.355	-0.752	-0.397	102	81.25	223	254.3	9.77216	7.94873	1.3206	-0.340833	34.6158	10.84	33.4	17.1	12.092	17	11.05	6.17669	-0.306667
1914	102	98	NA		1987	-54.7533	-20.0208	0.0651354	5.17766	3.44	667.5	-0.224333	-0.544167	-0.75	-0.27	1015.33	-1.86859	2.11472	-1.06566	-21.236	-26.6083	1.56167	35.018	45	394	15.67	6.1	23.276	0.17867	1.946	-1.185	0.761	95	83.5	237	235.7	9.5309	7.95134	1.61178	-0.326667	34.7959	12.57	37.3	18.7	9.675	21	10.9	6.11788	-0.231667
1915	102	116	NA		1988	-54.0367	-19.8958	0.035872	5.72594	2.81	575.25	0.324	0.04025	0.72	0.75	1013	-2.00063	1.78614	0.401785	105.606	-24.9667	1.24571	32.168	9	131	15.01	5.95	37.9075	0.18067	-1.09	3.207	2.117	106	81.75	220	374.7	10.3979	7.97491	1.75015	0.174167	34.6988	13.2	45.1	4.3	9.21	12	11.55	6.6316	-0.931667
1916	112	95	NA		1989	-53.9092	-19.1567	0.00622732	6.78931	2.9	771.75	1.11633	0.95	5.08	0.41	1011.08	-2.50646	2.17133	2.00528	85.33	-26.4917	1.28373	32.0305	4	57	13.58	5.54	13.6557	0.1847	-2.601	3.744	1.142	93	68.63	220	637	10.7408	7.95131	2.41035	0.5575	34.9788	12.96	42.4	27.2	7.442	11	11.65	6.76695	0.656667
1917	103	123	NA		1990	-52.7267	-18.0033	0.0158957	5.98033	2.79	839.25	0.951333	1.02425	3.96	0.61	1011.59	-2.60511	2.71955	1.0846	112.047	-28.0667	1.58161	30.3705	2	64	12.66	5.01	17.8634	0.18476	-7.708	7.776	0.067	88	68	222	696	10.7453	8.02542	1.46954	0.675833	34.9976	12.9	52.2	33.5	8.509	11	11.8	6.95161	-0.336667
1918	104	102	NA		1991	-52.5575	-19.9742	0.0399826	6.01026	2.42	717.75	0.400083	0.197	1.03	0.75	1013.19	-2.07754	2.32238	2.06325	145.575	-26.0333	1.43985	31.738	21	106	12.43	5.15	23.1771	0.18468	-3.59	5.657	2.067	97	74.5	227	334.3	10.4066	7.96625	1.17073	0.220833	34.8546	12.77	35	37.4	10.297	15	11.85	6.53777	-0.32
1919	NA	111	NA		1992	-54.8092	-19.2967	0.020209	6.34246	2.35	905	0.53	0.4365	3.28	-0.19	1012.2	-1.9082	2.02822	2.2793	-71.166	-24.9917	1.18645	31.408	7	57	12.8	6.08	21.6893	0.17818	0.61	-3.793	-3.183	94	70.63	219	279.3	10.4558	8.02451	1.81365	0.43	35.1024	13.28	46.5	24.5	13.527	15	11.7	6.68373	-0.415
1920	104	88	NA		1993	-54.5373	-18.92	0.0370627	6.07692	2.3	724.25	-0.0164167	0.0790833	2.67	0.65	1013.24	-2.08127	1.95273	1.4762	-20.233	-25.2167	1.37784	31.797	9	83	11.01	5.01	48.2694	0.1792	-1.264	-1.676	-2.94	97	75.62	213	360	10.2728	8.1669	1.50335	0.03	35.0245	13.38	45.7	21.8	15.914	16	11.8	6.66288	1.12667
1921	NA	91	79		1994	-54.12	-18.5642	0.0402432	5.72532	2.69	864	0.80675	0.532417	3.03	0.41	1012.35	-2.5699	2.22009	0.129477	116.42	-26.3833	1.42135	32.303	6	216	12.05	5.8	31.9079	0.18404	-3.202	5.774	2.572	99	68.25	217	229.3	10.9109	8.21587	1.32416	-0.251667	34.7286	13.31	46.2	43.6	13.483	16	11.7	7.06112	-0.0475
1922	101	110	97		1995	-55.0675	-19.1083	0.0385444	5.92188	2.52	736	-0.2645	-0.274583	3.96	1.43	1013.91	-2.34568	2.68678	0.351775	124.374	-26.6917	1.45819	33.3195	13	66	9.58	4.92	22.7361	0.1883	-4.406	6.873	2.467	99	73.67	218	338	10.2823	8.11097	1.74566	0.0833333	34.9014	12.56	37.5	27.5	12.096	12	11.9	7.08442	0.366667
1923	97	97	99		1996	-54.9808	-20.1883	0.0294418	5.87052	1.77	985.25	-0.14625	-0.456333	-3.78	0.81	1014.8	-1.4913	1.85661	2.19002	-24.103	-26.6	1.47986	35.172	12	237	11.85	6.16	27.9428	0.18583	1.477	-2.912	-1.435	103	77.75	232	275.7	10.0824	8.14282	2.10782	-0.143333	34.8333	12.51	25.7	24	9.813	18	11.75	6.63243	-0.411667
1924	111	113	104		1997	-54.2333	-18.3	0.0301685	5.88538	1.08	979.25	0.196417	-0.0396667	-0.17	0.8	1013.37	-1.75064	1.52799	0.91435	103.165	-26.2333	1.36581	32.7135	14	117	11.28	5.49	8	0.19066	-3.266	5.531	2.265	97	70.13	218	278.6	10.6043	8.16208	1.85336	0.238333	34.9635	13.24	41.1	32.8	15.97	18	11.65	6.82855	0.348333
1925	108	103	86		1998	-55.0908	-19.1825	0.041031	4.62345	3.12	644.75	-0.03725	-0.271	0.72	0.94	1015.79	-2.16426	1.89345	-1.56255	163.844	-26.5333	1.25559	33.853	10	112	9.56	5.27	30.5907	0.18807	-3.379	4.236	0.857	91	77.63	217	448	10.7857	8.0909	1.94364	0.5325	34.6975	13.43	41.2	44.6	12.431	16	12.15	6.91487	1.59833
1926	108	98	101		1999	-55.6925	-19.5417	0.0229295	5.35366	1.98	525.5	0.0865	0.1125	1.7	0.5	1014.17	-2.38245	2.35274	1.85764	98.633	-26.3833	1.38413	32.393	28	147	9.63	5.03	38.8883	0.18812	-1.762	3.821	2.059	94	73.37	214	321.3	10.1672	8.07769	1.44495	0.34	34.8762	13.44	38.7	30.6	14.577	NA	11.95	6.33806	1.26583
1927	107	107	79		2000	-54.91	-19.1892	0.0319591	5.27233	2.31	636	0.133083	-0.0464167	2.8	1.12	1014.18	-1.9343	2.22743	2.16857	116.695	-25.1667	1.48135	31.8425	19	89	9.66	5.14	58.5051	0.18744	-4.141	4.901	0.76	100	70.5	214	294.7	10.8919	8.01961	1.73637	0.359167	34.9167	13.44	49	43.1	15.174	16	11.9	6.70873	0.2625
1928	107	103	99		2001	-55.1375	-19.3592	0.02789	5.47712	3.79	588.25	0.143917	-0.1615	-1.9	1.05	1013.93	-2.13584	1.86714	1.55151	179.592	-26.0167	1.39794	32.518	3	130	10.77	5.5	41.5283	0.1913	-3.805	6.156	2.351	96	69.88	222	324.3	10.5133	8.11669	1.46001	0.275833	34.7477	13.35	39.5	38.4	16.153	16	12	7.0922	0.5375
1929	103	121	90		2002	-54.6067	-18.6017	0.0273147	5.09323	2.75	506.25	0.00166667	0.0715833	0.76	1.27	1013.47	-2.25555	2.36163	-0.461201	105.084	-24.4667	1.4049	31.624	3	89	8.33	4.93	48.5819	0.18981	-3.67	2.974	-0.696	91	70.25	217	451.8	10.7336	8.09521	1.19704	0.5925	34.8107	13.46	30.8	80.9	13.143	14	11.65	7.14658	-0.506667
1930	95	108	91		2003	-54.7792	-18.7975	0.0248722	6.0595	2	NA	0.2605	0.152083	0.2	1.43	1012.93	-2.21415	2.11842	1.04177	147.082	-26.1667	1.30915	33.9706	16	227	7.59	5	53.4467	0.18824	-2.149	5.866	3.717	98	69.75	209	211	11.4598	8.08528	1.42693	0.705	34.8297	12.93	37.4	41.6	12.153	19	12	6.74027	0.0816667
1931	105	115	101		2004	-55.365	-19.3642	0.0316003	5.39965	1.35	NA	-0.106333	-0.192333	-0.07	0.62	1015.18	-2.45111	2.35999	NA	88.465	-28.5083	1.49932	31.4762	9	150	7.82	4.92	NA	0.18875	-1.449	3.825	2.377	92	75.25	227	422.4	10.6965	8.13639	1.42969	0.71	34.849	13.78	35.2	63.5	12.585	15	11.75	6.62254	0.350833
1932	105	118	106		2005	-54.3383	-19.9583	0.0219842	5.64363	1.15	NA	-0.326333	-0.37525	0.12	1.99	1014.79	-2.05969	2.31231	NA	209.548	-25.1833	1.38303	32.7552	35	171	6.89	4.67	NA	0.19204	-4.334	9.898	5.564	99	73.72	217	411.6	10.6102	8.13611	1.36275	0.590833	35.0367	14.3	41.2	20	NA	16	11.7	6.53968	0.276667
1933	106	111	99		2006	-54.9633	-18.8975	0.0126879	5.2091	2.29	NA	0.156583	0.13775	-1.09	1.67	1013.79	-2.11658	1.94205	NA	181.931	-26.675	1.22987	33.0029	27	210	5.96	4.8	NA	0.18999	-3.761	9.069	5.308	98	NA	217	269.5	10.7058	8.11736	1.53324	0.5475	34.9008	12.11	48.4	NA	NA	17	NA	6.41107	0.499167
1934	104	105	105		2007	-54.7275	-18.7167	0.0381173	5.36549	2.46	NA	0.08575	0.26875	2.79	1.96	1013.29	-2.69562	2.51733	NA	216.379	-24.8167	1.13041	31.4752	6	135	5.23	3.44	NA	0.19282	-5.869	10.013	4.144	97	NA	204	552.2	10.9685	8.12639	1.08426	0.760833	34.9905	14.02	45.5	NA	NA	13	NA	7.42412	-0.27
1935	102	105	91		2008	-55.4675	-19.2	0.0248879	5.64286	1.81	NA	0.129167	0.176833	2.1	1.36	1013.94	-2.30339	2.59898	NA	152.465	-26.15	1.22824	31.0157	2	49	5.88	3.81	NA	0.18894	-4.32	7.865	3.545	95	NA	210	322.3	10.5956	8.15222	1.30001	0.5725	NA	13.5	31	NA	NA	12	NA	7.19112	0.945833
1936	111	98	98		2009	-53.3817	-19.1483	0.0445259	4.93746	1.75	NA	-0.42175	-0.330333	-0.41	1.13	1015.69	-1.90179	2.01156	NA	129.383	-25.925	1.44641	32.0871	33	108	5.71	4.48	NA	0.19311	-3.541	8.301	4.76	95	NA	214	404	10.8646	8.13481	1.58567	0.271667	NA	NA	38.7	NA	NA	14	NA	6.90225	0.12
1937	100	100	104		2010	-53.91	-19.7983	0.0473031	4.5194	3.14	NA	NA	-1.04275	-4.64	1.91	1016.63	-2.13639	1.90435	NA	228.481	-27.25	1.45288	32.2849	23	239	4.49	4.03	NA	0.19704	-5.433	10.686	5.253	95	NA	221	306.1	10.2155	8.14907	1.2323	0.305	NA	NA	33.8	NA	NA	16	NA	6.70167	1.15417
1938	98	90	84		2011	-54.8967	-18.3992	NA	NA	1.67	NA	NA	0.525667	-1.57	1.92	NA	NA	NA	NA	228.522	-25.9083	NA	NA	16	300	3.93	3.82	NA	NA	-4.805	11.475	6.67	99	NA	NA	NA	11.5445	NA	1.45421	0.490833	NA	NA	41.7	NA	NA	NA	NA	NA	0.236667
1939	104	104	89		2012	NA	NA	NA	NA	NA	NA	NA	-0.1815	NA	1.48	NA	NA	NA	NA	NA	-28.8111	NA	NA	24	168	3.41	NA	NA	NA	NA	NA	NA	101	NA	NA	NA	NA	NA	NA	NA	NA	NA	NA	NA	NA	NA	NA	NA	0.82
1941	100	115	102
1942	96	113	95
1943	101	101	94
1944	100	107	100
1945	NA	91	79
1946	97	95	82
1947	107	106	102
1948	102	86	88
1949	107	106	88
1950	99	99	99
1951	98	107	96
1952	105	100	100
1953	101	95	86
1954	98	115	96
1955	97	115	92
1956	99	116	97
1957	103	83	98
1958	99	114	108
1959	92	91	96
1960	95	92	105
1961	99	78	92
1962	102	114	97
1963	101	113	93
1964	99	105	102
1965	110	101	105
1966	97	97	95
1967	97	93	96
1968	99	101	90
1969	101	112	99
1970	107	113	106
1971	98	106	98
1972	99	95	102
1973	97	118	101
1974	99	91	93
1975	100	107	93
1976	99	100	83
1977	93	79	85
1978	104	107	102
1979	97	104	92
1980	102	102	97
1981	99	91	93
1982	93	107	97
1983	99	100	97
1984	109	108	94
1985	99	105	97
1986	102	120	92
1987	95	111	87
1988	106	106	91
1989	93	86	88
1990	88	74	74
1991	97	93	88
1992	94	100	98
1993	97	100	101
1994	99	81	95
1995	99	92	92
1996	103	107	95
1997	97	80	85
1998	91	89	86
1999	94	93	95
2000	100	90	77
2001	96	88	96
2002	91	76	92
2003	98	91	92
2004	92	90	91
2005	99	94	99
2006	98	110	89
2007	97	73	91
2008	95	87	89
2009	95	99	91
2010	95	97	90
2011	99	89	88
2012	101	91	NA
[truncated: 26 more columns]
